# Supplementary material for: Towards accurate characterization of clonal heterogeneity based on structural variation
Source: BMC Bioinformatics. 2014 Sep 8;15(1):299. doi: 10.1186/1471-2105-15-299 (PMC4165998; doi:10.1186/1471-2105-15-299)
Supplement: Supplementary file 2 — Additional file 2: Table S1: Comparison of the VAF estimation errors between BreakDown and THetA based on simulation. (XLSX 42 KB) [file 12859_2014_6578_MOESM2_ESM.xlsx]

## Sheet: Sheet1
	True VAF values when normal contamination rate = 0			BreakDown						THetA
			Normal contamination rate	0	0.1	0.2	0.3	0.4	0.5	0	0.1	0.2	0.3	0.4	0.5
SV1 (DUP_4706287_c12)	0.15		VAF estimation Errors=(Estimated values - True Values)	0.018	0.008	-0.005	0.017	0.006	-0.005	0.1047	-0.135	-0.12	-0.105	-0.09	-0.075
SV2 (DEL_6331478_c12)	0.15			0.004	-0.016	0.009	-0.003	0.012	-0.005	-0.15	-0.135	-0.12	-0.105	-0.09	-0.075
SV3 (DEL_21658693_c2)	0.125			0.013	-0.0025	-0.014	0.0125	-0.003	-0.0185	-0.125	-0.1125	-0.1	-0.0875	-0.075	-0.0625
SV4 (DUP_24680892_c2)	0.125			-0.01	-0.0155	0.009	-0.0025	-0.008	0.0225	-0.125	-0.1125	-0.1	-0.0875	-0.075	-0.0625
SV5 (DUP_59950342_c34)	0.3			-0.015	0.002	0.022	-0.002	0.015	0.028	-0.0453	-0.0184	-0.24	-0.21	-0.18	-0.15
SV6 (DEL_31195339_c34)	0.3			-0.012	-0.007	0.001	0.011	-0.018	-0.011	-0.0453	-0.0184	-0.24	-0.21	-0.18	-0.15
SV7 (DEL_53719589_c4)	0.25			0.018	-0.011	0.004	0.021	-0.008	0.002	0.0047	0.0266	-0.2	-0.175	-0.15	-0.125
SV8 (DUP_8591142_c4)	0.25			-0.009	0.015	-0.009	0.002	-0.013	0.007	0.0047	-0.225	-0.2	-0.175	-0.15	-0.125
SV9 (DUP_38611980_c5)	0.05			-0.004	-0.003	-0.005	-0.014	-0.012	0.021	-0.05	-0.045	-0.04	-0.035	-0.03	-0.025
SV10 (DEL_43656587_c5)	0.05			0.018	0.009	0.004	0	-0.007	-0.015	-0.05	-0.045	-0.04	-0.035	-0.03	-0.025
