# Supplementary material for: Towards accurate characterization of clonal heterogeneity based on structural variation
Source: BMC Bioinformatics. 2014 Sep 8;15(1):299. doi: 10.1186/1471-2105-15-299 (PMC4165998; doi:10.1186/1471-2105-15-299)
Supplement: Supplementary file 3 — Additional file 3: Table S2: A list of 32 previously reported deletions with BreakDown estimated VAFs in COLO-829. (XLSX 52 KB) [file 12859_2014_6578_MOESM3_ESM.xlsx]

## Sheet: Sheet1
Chromosome	DEL_Start	DEL_End	Tumor_VAF	Normal_VAF	Germline_Tag	Polyploidy_Tag
10	89690279	89702321	1	0	0	2
X	33969699	33972626	1	0.08	0	1
X	32008454	32111172	0.92	0.05	0	1
16	57182046	57220832	1	0.13	0	2
X	31987776	32203018	0.69	0.05	0	1
20	14948624	14961844	0.57	0.04	0	1
9	28024299	28147692	0.53	0	0	0
16	77486140	77652508	0.56	0.04	0	2
X	31211124	31948671	0.52	0.01	0	1
14	48401118	48403688	1	0.5	2	1
X	31106864	31126132	0.51	0.01	0	1
10	85512695	85513886	1	0.52	2	2
5	28823753	28998853	0.54	0.07	0	2
20	13108730	13112103	0.45	0	0	1
7	125533359	125954137	0.43	0	0	1
11	80463250	80771428	0.43	0.01	0	1
7	110180568	110181697	0.3	0	0	1
20	14910958	14961951	0.37	0.05	0	1
22	32089249	32168399	0.28	0	0	1
18	64530442	64533808	0.29	0	0	1
3	60107794	60179583	0.27	0.02	0	1
7	77819775	77920185	0.25	0	0	1
7	78028143	78095623	0.24	0	0	1
3	60847165	60988255	0.26	0.03	0	1
2	61955582	62319120	0.19	0.02	0	1
20	14936825	15056818	0.18	0.04	0	1
17	7277162	7278457	0.66	0.57	1	1
1	222849418	222852657	0.07	0	0	0
4	131181342	131224000	0.5	0.53	2	0
1	206047856	206081445	0.03	0	0	0
14	65803522	65814988	0.01	0	0	1
7	143590165	143719727	0.69	0.69	1	1
Note: The five events suspected to be germline are filled with grey background color, three of which reported as germline by CREST are highlighted in red.
Germline Tag: 0 (Somatic); 1 (Putative Germline); 2 (Validated Germline)
Polyploidy_Tag: 0 (Partly Diploid); 1 (Polyploid); 2 (Mostly Diploid)
