# Supplementary material for: Towards accurate characterization of clonal heterogeneity based on structural variation
Source: BMC Bioinformatics. 2014 Sep 8;15(1):299. doi: 10.1186/1471-2105-15-299 (PMC4165998; doi:10.1186/1471-2105-15-299)
Supplement: Supplementary file 4 — Additional file 4: Table S3: A list of 41 LOH deletions detected by BreakDown in COLO-829. (XLSX 46 KB) [file 12859_2014_6578_MOESM4_ESM.xlsx]

## Sheet: Sheet1
Chromosome	DEL_Start	DEL_End	VAF Diff	Hit_Pleasance_LOH	Hit_Length	DEL_Size	BD VAF Tumor	BD VAF Normal	Tag	Selected LOH Annotations
16	56282888	56285348	0.55	16:33325823-88690776	2460	2460	1	0.45	DGV	-
5	98372949	98375378	0.55	5:81949-180629495	2429	2429	1	0.45	DGV	-
11	10216431	10217898	0.51	11:188510-134449982	1467	1467	0.96	0.45	DGV	Gene SBF2 NM_030962|SBF2 Intron1 55707/100028-Intron1 54240/100028
10	65179249	65181406	0.45	10:33409859-135284541	2157	2157	0	0.45	DGV	-
5	97427311	97428510	0.45	5:81949-180629495	1199	1199	0	0.45	DGV	-
5	82099212	82101905	0.44	5:81949-180629495	2693	2693	0.01	0.45	DGV	-
10	77925584	77931020	0.54	10:33409859-135284541	5436	5436	1	0.46	DGV	Gene C10orf11 NM_032024|C10orf11 Intron5 171336/232724-Intron5 176772/232724
3	8300680	8301820	0.54	3:41866-25385746	1140	1140	1	0.46	DGV	Gene LOC100288428 NR_033378|LOC100288428 Intron3 210687/271961-Intron3 209547/271961
14	48400822	48403687	0.53	14:19272965-106356482	2865	2865	0.99	0.46	DGV;validated
10	61031662	61035008	0.52	10:33409859-135284541	3346	3346	0.98	0.46	DGV	-
11	54641943	54648825	0.52	11:188510-134449982	6882	6882	0.98	0.46	DGV	-
5	46179972	46181746	0.53	5:81949-180629495	1774	1774	1	0.47	DGV	-
5	127435327	127438813	0.53	5:81949-180629495	3486	3486	1	0.47	DGV	Gene FLJ33630 NR_015360|FLJ33630 Intron1 11234/21726-Intron1 7748/21726
5	65063854	65066134	0.52	5:81949-180629495	2280	2280	0.99	0.47	DGV	Gene NLN NM_020726|NLN Intron1 9858/36153-Intron1 12138/36153
11	67086658	67089030	0.42	11:188510-134449982	2372	2372	0.05	0.47	DGV	-
1	157227910	157232829	0.52	1:86818284-247165315	4919	4919	1	0.48	DGV	-
14	39679221	39687427	0.51	14:19272965-106356482	8206	8206	0.99	0.48	DGV	-
10	56352780	56354363	0.48	10:33409859-135284541	1583	1583	0	0.48	DGV	-
22	21465015	21495342	0.47	NA	0	30327	0.01	0.48	DGV	Gene MIR650 NA|NA NA-NR_030755|MIR650 Exon1 74/97 AffectCoding
5	50270142	50275225	0.47	5:81949-180629495	5083	5083	0.01	0.48	DGV	-
11	7746850	7748577	0.51	11:188510-134449982	1727	1727	1	0.49	DGV	-
11	88604135	88607580	0.51	11:188510-134449982	3445	3445	1	0.49	DGV	Gene TYR NM_000372|TYR Intron3 3350/56803-Intron3 6795/56803
11	103772958	103778451	0.51	11:188510-134449982	5493	5493	1	0.49	DGV	-
14	79175898	79184805	0.51	14:19272965-106356482	8907	8907	1	0.49	DGV	Gene NRXN3 NM_004796|NRXN3 Intron13 172401/196376-Intron13 181308/196376
10	66068841	66070741	0.49	10:33409859-135284541	1900	1900	0	0.49	DGV	-
5	45040578	45050283	0.49	5:81949-180629495	9705	9705	0	0.49	DGV	-
11	31350332	31354240	0.48	11:188510-134449982	3908	3908	0.01	0.49	DGV	Gene DNAJC24 NM_181706|DNAJC24 Intron2 1351/43952-Intron2 5259/43952
1	112493349	112506227	0.5	1:86818284-247165315	12878	12878	1	0.5	DGV	-
15	69668624	69670027	0.49	15:21520763-82648782	1403	1403	0.01	0.5	DGV	Gene THSD4 NM_024817|THSD4 Intron6 177409/248707-Intron6 178812/248707
10	54453533	54458848	0.51	10:33409859-135284541	5315	5315	0	0.51	DGV	-
10	84117796	84120351	0.49	10:33409859-135284541	2555	2555	1	0.51	DGV	Gene NRG3 NM_001165973|NRG3 Intron3 9193/379709-Intron3 11748/379709
5	176190593	176192015	0.49	5:81949-180629495	1422	1422	1	0.51	novel	Gene UNC5A NM_133369|UNC5A Intron1 20167/51804-Intron1 21589/51804
15	60493110	60495082	0.48	15:21520763-82648782	1972	1972	0.99	0.51	DGV	-
1	227878968	227887613	0.48	1:86818284-247165315	8645	8645	1	0.52	DGV	-
1	241194400	241195846	0.48	1:86818284-247165315	1446	1446	1	0.52	DGV	-
11	119460219	119461278	0.48	11:188510-134449982	1059	1059	1	0.52	DGV	-
15	51987074	51990577	0.46	15:21520763-82648782	3503	3503	0.98	0.52	DGV	-
9	6690271	6700672	0.47	9:30910-30341247	10401	10401	1	0.53	DGV	-
10	132798754	132802774	0.45	10:33409859-135284541	4020	4020	0.98	0.53	DGV	Gene TCERG1L NM_174937|TCERG1L Intron9 6298/12445-Intron9 2278/12445
11	58350768	58352594	0.46	11:188510-134449982	1826	1826	1	0.54	DGV	-
7	125832879	125838697	0.45	7:125536046-125880817	5818	5818	1	0.55	DGV	-
